# Supplementary material for: Detection of De Novo Dividing Stem Cells In Situ through Double Nucleotide Analogue Labeling
Source: Cells. 2022 Dec 10;11(24):4001. doi: 10.3390/cells11244001 (PMC9777310; doi:10.3390/cells11244001)
Supplement: Supplementary file 1 [file cells-11-04001-s001.zip]

Archive with 1 entries (1 files):
- cells-2010054-supplementary.pdf
